# Supplementary material for: Deciphering the Origins of Commercial Sweetpotato Genotypes Using International Genebank Data
Source: Biology (Basel). 2026 Jan 1;15(1):91. doi: 10.3390/biology15010091 (PMC12784737; doi:10.3390/biology15010091)
Supplement: Supplementary file 1 [file biology-15-00091-s001.zip]

Archive with 1 entries (1 files):
- biology-3910634-supplementary materials.pdf
